# Supplementary material for: Minute-Made, High-Efficiency Nanostructured Bi2Te3 via High-Throughput Green Solution Chemical Synthesis
Source: Nanomaterials (Basel). 2021 Aug 12;11(8):2053. doi: 10.3390/nano11082053 (PMC8400796; doi:10.3390/nano11082053)
Supplement: Supplementary file 1 [file nanomaterials-11-02053-s001.zip]

Archive with 1 entries (1 files):
- nanomaterials-1325711-supplementary.pdf
